# Supplementary material for: Impact of Soil Fertilized with Biomass Ash on Depth-Related Variability of Culturable Bacterial Diversity and Selected Physicochemical Parameters in Spring Barley Cultivation
Source: Int J Environ Res Public Health. 2022 Oct 22;19(21):13721. doi: 10.3390/ijerph192113721 (PMC9658306; doi:10.3390/ijerph192113721)
Supplement: Supplementary file 1 [file ijerph-19-13721-s001.zip]

Archive with 1 entries (1 files):
- ijerph-1895337-supplementary.pdf
